# Supplementary material for: Short-term antagonism between bacteriophages and macrophages decreases with bacteria-phage coevolution
Source: ISME J. 2026 May 8;20(1):wrag116. doi: 10.1093/ismejo/wrag116 (PMC13222528; doi:10.1093/ismejo/wrag116)
Supplement: Supplementary-Material_wrag116 [file supplementary-material_wrag116.zip]

Archive with 4 entries (4 files):
- supplementary_figures_wrag116.docx
- supplementary_file1_wrag116.docx
- supplementary_file2_wrag116.docx
- supplementary_tables_wrag116.docx
